# Supplementary material for: Large-Scale Deployment of Lehmann’s Funnel Entry Traps to Control Malaria Mosquito Populations
Source: Trop Med Infect Dis. 2025 Feb 7;10(2):49. doi: 10.3390/tropicalmed10020049 (PMC11861795; doi:10.3390/tropicalmed10020049)
Supplement: Supplementary file 1 [file tropicalmed-10-00049-s001.zip]

Archive with 2 entries (2 files):
- LFET2_Supplementary_Figure  S1.pptx
- Suppl Tables_revised.xlsx
