# Supplementary material for: Large-Scale Deployment of Lehmann’s Funnel Entry Traps to Control Malaria Mosquito Populations
Source: Trop Med Infect Dis. 2025 Feb 7;10(2):49. doi: 10.3390/tropicalmed10020049 (PMC11861795; doi:10.3390/tropicalmed10020049)
Supplement: Supplementary file 1 [file tropicalmed-10-00049-s001.zip › Suppl Tables_revised.xlsx]

## Sheet: Table S1
				Comparison and proportions of Anopheles gambiae female mosquitoes collected per house in VK3 and VK5 over the study period.
				Trapping area	Gonotrophicc_status	N (VK5)	N (VK3)	Prop (VK3)	PropVK5	Diff Prop (VK5, VK3)	X2	p-value (VK5-VK3)
				House	Unfed (CI)	10461	421	0.1720 (0.1576-0.1875)	0.6684 (0.6610-0.6757)	0.4964 (0.4797-0.5130)	2175	< 0.0001
					Bloofed (CI)	4384	1548	0.6326 (0.6133-0.6514)	0.2801 (0.2731-0.2872)	0.3525 (0.3321-0.3728)	1193.2	< 0.0001
					Gravid (CI)	805	478	0.1953 (0.1801-0.2115)	0.0514 (0.0480-0.0550)	0.1439 (0.1278-0.1599)	665.27	< 0.0001

## Sheet: Table S2
						Numbers and proportions of other mosquito species caught in trap and house in VK3 and VK5 over the study period.
							VK3		VK5
							Trap N (%)	House N (%)	House N (%)
						Aedes	1 (0%)	0 (0%)	0 (0%)
						An. coustani	30 (2.6%)	4 (4.5%)	3 (0.4%)
						An. pharoensis	71 (6.0%)	6 (6.7%)	30 (4.2%)
						An. rufipes	0 (0%)	0 (0%)	1 (0.1%)
						Culex	1021 (87.3%)	78 (87.6%)	620 (87.7%)
						Mansonia	46 (4.1%)	1 (1.1%)	3 (0.4%)
						Total	1169	89	707
						N: number ; (%): proportion

## Sheet: Table S3
					Comparison of the mosquito density reduction over three months of the study period in VK3 and VK5
					Village	rate	se	df	lower CL	upper CL	t-ratio	p-value
					VK5	64.4	7.31	176	51.5	80.6	36.726	<.0001
					VK3	97.3	11.01	176	77.8	121.7	40.465	<.0001
					VK5/VK3	0.662	0.0113	176	0.64	0.685	-24.131	<.0001

## Sheet: Table S4
							Assessing wild female mosquito parity during trap deployment in July, August and October.
								Modalities	July	August	October
								Number of females VK5	55	55	58
								Parous	1	2	7
								Nulliparous	54	53	51
								Percentage (%)	1.81	3.63	12
								Number of females VK3	56	58	69
								Parous	1	2	2
								Nulliparous	55	56	67
								Percentage (%)	1.78	3.44	2.89
